# Supplementary material for: The circadian clock influences T cell responses to vaccination by regulating dendritic cell antigen processing
Source: Nat Commun. 2022 Dec 5;13:7217. doi: 10.1038/s41467-022-34897-z (PMC9722918; doi:10.1038/s41467-022-34897-z)
Supplement: Supplementary file 4 — Supplementary Software 1 [file 41467_2022_34897_MOESM4_ESM.zip]

Archive with 12 entries (11 files):
- Supplementary Software 1/
- __MACOSX/._Supplementary Software 1
- Supplementary Software 1/BatchMito.ijm
- __MACOSX/Supplementary Software 1/._BatchMito.ijm
- Supplementary Software 1/BatchOutlines.ijm
- __MACOSX/Supplementary Software 1/._BatchOutlines.ijm
- Supplementary Software 1/BatchAnalyze.ijm
- __MACOSX/Supplementary Software 1/._BatchAnalyze.ijm
- Supplementary Software 1/BatchOpen.ijm
- __MACOSX/Supplementary Software 1/._BatchOpen.ijm
- Supplementary Software 1/Short_Guide semi automated mito.pdf
- __MACOSX/Supplementary Software 1/._Short_Guide semi automated mito.pdf
