# Supplementary material for: The circadian clock influences T cell responses to vaccination by regulating dendritic cell antigen processing
Source: Nat Commun. 2022 Dec 5;13:7217. doi: 10.1038/s41467-022-34897-z (PMC9722918; doi:10.1038/s41467-022-34897-z)
Supplement: Supplementary file 4 — Supplementary Software 1 [file 41467_2022_34897_MOESM4_ESM.zip › Supplementary Software 1/BatchMito.ijm]

// Analysis of Mitochondria: morphology, counts, intensity etc
// copyright 2019 Ingmar Schoen, RCSI Dublin, ingmarschoen@rcsi.ie

// prominence of peaks for splitting during watershed
// the higher the value, the less splitting happens
// range [0...65535], typically 1000 (lot of splits) to 20000 (few splits)
prom = 12000;
// minimum object size in square micrometer, minor axis 0.2um * 0.5um major
minsizeinsquareum = 0.157*2;


// user select a file for opening (lif file, then "select all", and open)
path = File.openDialog("Choose a File from the directory");
print("path:", path);
print("name:", File.getName(path));
print("directory:", File.getParent(path));

workingdir = File.getParent(path)+File.separator;

list = getFileList(workingdir);

setBatchMode(true);
for (i=0; i<list.length; i++) {
//for (i=0; i<1; i++) { // test only first one
        if (endsWith(list[i], ".tif")){
        	outlinesmito(workingdir, list[i],prom);
        };
};
setBatchMode(false);
print("finished");

// what is actually done is in this function
function outlinesmito(workingdir, filename, prom){

	// clear ROI manager
	run("ROI Manager...");
	roiManager("reset");

	// open this image
	open(workingdir+filename);
	imagetitle = getTitle();
	print(imagetitle);
	run("Remove Overlay");
	run("Select None");
	run("Enhance Contrast...", "saturated=0 normalize");
	rename("mitoraw");
	
	// check pixel calibration
    getPixelSize(unit, pixelWidth, pixelHeight);
    print("Pixel size (µm):", pixelWidth);
    factor = 0.15/pixelWidth; // normally a pixel is 100 nm or 0.1 µm


    // corresponding cell outlines
	filenameout = replace(filename,".tif","_outline.png");
	open(workingdir+filenameout);
	rename("cellmask");
	run("Options...", "iterations=1 count=1");
	run("Remove Overlay");
	run("Select None");
	run("Convert to Mask");

	// options for binary processing
	run("Options...", "iterations=1 count=1");

	selectWindow("mitoraw");
	run("Duplicate...", "title=mitomask");
	// bandpass filter to remove even background inside the cytosole
	filbig = round(factor*21);
	filsmall = round(factor*3);
	run("Bandpass Filter...", "filter_large="+filbig+" filter_small="+filsmall+" suppress=None tolerance=5");
	run("Duplicate...", "title=mitomask2");
	
	/*
	// added for sebastian
	run("Duplicate...", "title=mitomask3");
	run("8-bit");
	run("Auto Local Threshold", "method=MidGrey radius=25 parameter_1=0 parameter_2=0 white");
	selectWindow("mitomask2");
	*/
	
	// create mask of mitochondia
	//setAutoThreshold("Li dark no-reset");
	//setAutoThreshold("Otsu dark no-reset"); // a bit more restrictive
	setAutoThreshold("RenyiEntropy dark no-reset"); // much more restrictive
	//setAutoThreshold("MinError dark no-reset"); // less restrictive
	//setAutoThreshold("Mean dark no-reset"); // much less restrictive
	run("Convert to Mask");

	/*
	// added for sebastian
	imageCalculator("AND create", "mitomask2","mitomask3");
	rename("mitomask4");
	selectWindow("mitomask3");
	close();
	selectWindow("mitomask2");
	close();
	selectWindow("mitomask4");
	rename("mitomask2");
	*/
	
	
	// remove tiny objects (noise)
	//minsiz = round(factor*7);
	minsiz=round(minsizeinsquareum/(pixelWidth*pixelWidth));
	print("min size="+minsiz);
	run("Analyze Particles...", "size="+minsiz+"-Infinity pixel show=Masks");
	rename("allmito");
	
	// clear those which were not within cells
	imageCalculator("AND create", "allmito","cellmask");
	rename("allmito2");
	selectWindow("allmito");
	close();
	
	// generate seeds for watershed by detecting maxima in distance map
	selectWindow("mitomask");
	run("Enhance Contrast...", "saturated=0 normalize");
	run("Find Maxima...", "prominence="+prom+" output=[Single Points]");
	rename("points");
	
	// clear those which were not within cells
	imageCalculator("AND create", "points","cellmask");
	rename("points2");
	selectWindow("points");
	close();

	// separate touching 
	selectWindow("mitoraw");
	run("Invert");
	run("Marker-controlled Watershed", "input=mitoraw marker=points2 mask=allmito2 binary calculate use");
	setThreshold(1.0, 65535.0);
	run("Convert to Mask");
	rename("separatemitos");
	
	// add those where there was no point in a mitochondrion
	run("Duplicate...","title=sepmitodil");
	run("Dilate");
	imageCalculator("Subtract","allmito2", "sepmitodil");
	selectWindow("separatemitos");
	imageCalculator("Add", "separatemitos","allmito2");

	// clean up
	selectWindow("sepmitodil");
	close();
	selectWindow("allmito2");
	close();
	selectWindow("points2");
	close();
	selectWindow("mitomask");
	close();
	selectWindow("mitomask2");
	close();
	selectWindow("cellmask");
	close();
	selectWindow("mitoraw");
	close();

	// apply calibration to image
	selectWindow("separatemitos");
	run("Properties...", "channels=1 slices=1 frames=1 unit="+unit+" pixel_width="+pixelWidth+" pixel_height="+pixelHeight+" voxel_depth=1.0000000");
	
	// save mask
	filenameout = replace(filename,".tif","_objs.png");
	saveAs("PNG", workingdir+filenameout);
	close();

}
