# Supplementary material for: The circadian clock influences T cell responses to vaccination by regulating dendritic cell antigen processing
Source: Nat Commun. 2022 Dec 5;13:7217. doi: 10.1038/s41467-022-34897-z (PMC9722918; doi:10.1038/s41467-022-34897-z)
Supplement: Supplementary file 4 — Supplementary Software 1 [file 41467_2022_34897_MOESM4_ESM.zip › Supplementary Software 1/BatchOutlines.ijm]

// Analysis of Mitochondria: morphology, counts, intensity etc
// copyright 2019 Ingmar Schoen, RCSI Dublin, ingmarschoen@rcsi.ie

// user select a file for opening (lif file, then "select all", and open)
path = File.openDialog("Choose a File from the directory");
print("path:", path);
print("name:", File.getName(path));
print("directory:", File.getParent(path));

workingdir = File.getParent(path)+File.separator;

list = getFileList(workingdir);

setBatchMode(true);
for (i=0; i<list.length; i++) {
        if (endsWith(list[i], ".tif")){
        	createoutlines(workingdir, list[i]);
        };
};
setBatchMode(false);
print("finished");


// what is actually done is in this function
function createoutlines(workingdir, filename){
	
	// open this image
	open(workingdir+filename);
	imagetitle = getTitle();
	print(imagetitle);
	rename("mask");
	run("Options...", "iterations=1 count=1");
	
	// check pixel calibration
    getPixelSize(unit, pixelWidth, pixelHeight);
    print("Pixel size (µm):", pixelWidth);
    factor = 0.08/pixelWidth; // normally a pixel is 100 nm or 0.1 µm
	
	// reduce salt and pepa noise
	roiManager("reset");
	run("Remove Overlay");
	run("Select None");
	run("Enhance Contrast...", "saturated=0 normalize");

	// threshold NEW
	medval = getValue("Median");
	setThreshold(medval+255, 65535);
	run("Convert to Mask");

	// median filter to remove noisy background
	rad = round(factor*15);
	run("Median...", "radius="+rad);
	run("Convert to Mask");
	run("Properties...", "channels=1 slices=1 frames=1 unit="+unit+" pixel_width="+pixelWidth+" pixel_height="+pixelHeight+" voxel_depth=1.0000000");

	// NEW get rid of small debris
	minmicron = 50; // 50 square microns as a minimum
	run("Analyze Particles...", "size="+minmicron+"-Infinity show=Masks");
	rename("mask2c");
	run("Properties...", "channels=1 slices=1 frames=1 unit="+unit+" pixel_width="+pixelWidth+" pixel_height="+pixelHeight+" voxel_depth=1.0000000");
	
	// fill holes
	// run("Fill Holes");

	// opening operation to smoothen out outline and disconnect discontinued projections
	// otherwise the circularity measure does not make any sense
	rad = round(factor*5);
	run("Morphological Filters", "operation=Opening element=Disk radius="+rad);
	rename("mask2");
	run("Convert to Mask");
	run("Properties...", "channels=1 slices=1 frames=1 unit="+unit+" pixel_width="+pixelWidth+" pixel_height="+pixelHeight+" voxel_depth=1.0000000");
	
	// Create distance map for watershedding and for detecting maxima (object centers) 
	run("Duplicate...", "title=mask3");
	run("Distance Map");
	prom = round(factor*15); // prominence 10 is rather low --> enforces splitting, 25 would be conservative
	print("prominence of peaks :", prom);
	run("Find Maxima...", "prominence="+prom+" light output=[Single Points]");
	rename("mask2b");
	run("Convert to Mask");
	run("Properties...", "channels=1 slices=1 frames=1 unit="+unit+" pixel_width="+pixelWidth+" pixel_height="+pixelHeight+" voxel_depth=1.0000000");

	selectWindow("mask3");
	run("Invert");
	
	// separate touching objects
	run("Marker-controlled Watershed", "input=mask3 marker=mask2b mask=mask2 binary calculate use");
	rename("mask4");	
	setThreshold(1, 255);
	run("Convert to Mask");
	run("Properties...", "channels=1 slices=1 frames=1 unit="+unit+" pixel_width="+pixelWidth+" pixel_height="+pixelHeight+" voxel_depth=1.0000000");
	
	// discard small isolated objects
	run("Analyze Particles...", "size="+minmicron+"-Infinity circularity=0.00-1.00 show=Masks include");
	rename("mask5");	
	run("Convert to Mask");
	run("Properties...", "channels=1 slices=1 frames=1 unit="+unit+" pixel_width="+pixelWidth+" pixel_height="+pixelHeight+" voxel_depth=1.0000000");
	
	// save mask
	filenameout = replace(filename,".tif","_outline.png");
	saveAs("PNG", workingdir+filenameout);
	
	// clean up
	close();
	selectWindow("mask");
	close();
	selectWindow("mask2");
	close();
	selectWindow("mask2c");
	close();
	selectWindow("mask2b");
	close();
	selectWindow("mask3");
	close();
	selectWindow("mask4");
	close();
	
};
