# Supplementary material for: The circadian clock influences T cell responses to vaccination by regulating dendritic cell antigen processing
Source: Nat Commun. 2022 Dec 5;13:7217. doi: 10.1038/s41467-022-34897-z (PMC9722918; doi:10.1038/s41467-022-34897-z)
Supplement: Supplementary file 4 — Supplementary Software 1 [file 41467_2022_34897_MOESM4_ESM.zip › Supplementary Software 1/BatchAnalyze.ijm]

// Analysis of Mitochondria: morphology, counts, intensity etc
// copyright 2021 Ingmar Schoen, RCSI Dublin, ingmarschoen@rcsi.ie


// user select a file for opening (lif file, then "select all", and open)
path = File.openDialog("Choose a File from the directory");
print("path:", path);
print("name:", File.getName(path));
print("directory:", File.getParent(path));

workingdir = File.getParent(path)+File.separator;
list = getFileList(workingdir);

// clear ROI manager
run("ROI Manager...");
roiManager("reset");
// clear results table and prepare for additional information
run("Clear Results");

iter = 1;
setBatchMode(true);
for (i=0; i<list.length; i++) {
//for (i=0; i<4; i++) { // test only first one
        if (endsWith(list[i], ".tif")){

        	analyzemito(workingdir, list[i], iter);
        	iter = iter + 1;
        	
        };
};
setBatchMode(false);

// save results table
resultdir = File.getParent(workingdir);
resultname = File.getName(workingdir);
selectWindow("ResultsMito");
IJ.renameResults("Results");
saveAs("Results", resultdir+File.separator+resultname+"_MitoStatistics.csv");
IJ.renameResults("ResultsMito");
selectWindow("ResultsCells");
IJ.renameResults("Results");
saveAs("Results", resultdir+File.separator+resultname+"_CellStatistics.csv");
print("finished");


// what is actually done is in this function
function analyzemito(workingdir, filename, iter){

	n00 = 0;
	if(iter!=1){
		selectWindow("ResultsMito");
		IJ.renameResults("Results");
		n00 = nResults();
		IJ.renameResults("ResultsMito");
	};
	print("results so far:", n00);

	// open this image
	open(workingdir+filename);
	imagetitle = getTitle();
	print(imagetitle);
//	run("Enhance Contrast...", "saturated=0 normalize");
	run("Remove Overlay"); // if this file had already an overlay
	run("Select None");
	rename("raw");

	roiManager("reset");
	
	// check pixel calibration
    getPixelSize(unit, pixelWidth, pixelHeight);
    print("Pixel size (µm):", pixelWidth);
	
    // corresponding mitochondria outlines
	filenameout = replace(filename,".tif","_objs.png");
	open(workingdir+filenameout);
	rename("allmito");
	run("Properties...", "channels=1 slices=1 frames=1 unit="+unit+" pixel_width="+pixelWidth+" pixel_height="+pixelHeight+" voxel_depth=1.0000000");

    // corresponding cell outlines
	filenameout = replace(filename,".tif","_outline.png");
	open(workingdir+filenameout);
	rename("allcell2");
	run("Convert to Mask");
	// make sure that there are no small objects left in the cell mask
	run("Analyze Particles...", "size=50-Infinity pixel show=Masks");
	rename("allcell");
	run("Properties...", "channels=1 slices=1 frames=1 unit="+unit+" pixel_width="+pixelWidth+" pixel_height="+pixelHeight+" voxel_depth=1.0000000");
	// close the other
	selectWindow("allcell2");
	run("Close");
	
	// populate ROI manager with cell outlines
	if(roiManager("count")>0){
		roiManager("Deselect");
		roiManager("Delete");
	};
	roiManager("reset");
	selectWindow("allcell");
	//run("Set Measurements...", "  redirect=None decimal=3");
	run("Analyze Particles...", "add");
	nROIs = roiManager("count");

	// activate mitochondria mask
	selectWindow("allmito");
	// set up measurements and redirection of outlines to overlay of raw image
	run("Set Measurements...", "area perimeter fit shape mean feret's redirect=None decimal=3");
	if(iter==1){
		run("Clear Results");
	};
	// activate the results window for the mitochondria
	if(iter!=1){
		selectWindow("ResultsMito");
		IJ.renameResults("Results");
	};

	// prepare lists with number statistics of mitochondria per cell
	numberpercell = newArray(nROIs);
	medareapercell = newArray(nROIs);
	medarpercell = newArray(nROIs);
	medcircpercell = newArray(nROIs);
	medmajorpercell = newArray(nROIs);
	medintensitypercell = newArray(nROIs);
	medferetpercell = newArray(nROIs);
	totalareapercell = newArray(nROIs);
	
	// loop through all cells and measure mitochondria within
	for(k=0;k<nROIs;k++){

		// set up cell outline number k
		roiManager("select",k);
		roiManager("rename", "cell"+(k+1))		// existing number of rows in results table
		n0 = nResults();
		// new measurements
		run("Analyze Particles...", "size=0-Infinity show=Nothing display add");
		// add information about cell and image		
		nnew = nResults();
		for(j=n0; j<nnew; j++){
			setResult("Image",j,imagetitle);
			setResult("Cell",j,k+1);
			setResult("MitoInCell",j,j-n0+1);
			setResult("MitoInImage",j,j-n00+1);
			// update titles in ROI manager
			roiManager("select",nROIs+j-n00);
			roiManager("rename", "cell"+(k+1)+"-mito"+(j-n0+1));
		}; // end of loop through mitochondria per cell

		// total number of mitochondria per cell k
		nummito = nnew-n0;
		if(nummito>0){ // added to avoid processing of empty cell
			numberpercell[k] = nummito;
			//print("nummito:", nummito);
			listareapercell = newArray(nummito);
			listarpercell = newArray(nummito);
			listcircpercell = newArray(nummito);
			listmajorpercell = newArray(nummito);
			listmeanpercell = newArray(nummito);
			listferetpercell = newArray(nummito);
			totalareapercell[k] = 0;
			for(j=0; j<nummito; j++){
				listareapercell[j] = getResult("Area",j+n0);
				totalareapercell[k] = totalareapercell[k]+listareapercell[j]; // sum of areas
				listcircpercell[j] = getResult("Circ.",j+n0);
				listarpercell[j] = getResult("AR",j+n0);
				listmajorpercell[j] = getResult("Major",j+n0);	
				listmeanpercell[j] = getResult("Mean",j+n0);
				listferetpercell[j] = getResult("Feret",j+n0);		
			};
			listareapercell = Array.sort(listareapercell);
			listcircpercell = Array.sort(listcircpercell);
			listarpercell = Array.sort(listarpercell);
			listmajorpercell = Array.sort(listmajorpercell);
			listmeanpercell = Array.sort(listmeanpercell);
			listferetpercell = Array.sort(listferetpercell);
			arraymid = floor(nummito*0.5);
			if(nummito%2==1){ // uneven, take middle entry
				medareapercell[k] = listareapercell[arraymid];
				medarpercell[k] = listarpercell[arraymid];
				medcircpercell[k] = listcircpercell[arraymid];
				medmajorpercell[k] = listmajorpercell[arraymid];
				medintensitypercell[k] = listmeanpercell[arraymid];
				medferetpercell[k] = listferetpercell[arraymid];
			}else{ // even, average the middle two entries
				medareapercell[k] = 0.5*(listareapercell[arraymid]+listareapercell[arraymid-1]);
				medarpercell[k] = 0.5*(listarpercell[arraymid]+listarpercell[arraymid-1]);
				medcircpercell[k] = 0.5*(listcircpercell[arraymid]+listcircpercell[arraymid-1]);
				medmajorpercell[k] = 0.5*(listmajorpercell[arraymid]+listmajorpercell[arraymid-1]);
				medintensitypercell[k] = 0.5*(listmeanpercell[arraymid]+listmeanpercell[arraymid-1]);
				medferetpercell[k] = 0.5*(listferetpercell[arraymid]+listferetpercell[arraymid-1]);
			};
		};

	}; // end of loop through cells

	// shift mito results to separate results table
	updateResults();
	IJ.renameResults("ResultsMito");


	// add all ROIs to overlay of raw image
	selectWindow("raw");
	run("From ROI Manager");
	run("Show Overlay");

	// now do the cell statistics
/*	// populate ROI manager with cell outlines
	roiManager("reset");
	selectWindow("allcell");
	run("Set Measurements...", "  redirect=None decimal=3");
	run("Analyze Particles...", "add"); // to to ROI Manager
	run("Clear Results");
	*/
	// 
	run("Set Measurements...", "area mean perimeter fit shape redirect=None decimal=3");
	// activate the results window for the cell
	n0 = 0;
	if(iter!=1){
		selectWindow("ResultsCells");
		IJ.renameResults("Results");
		n0 = nResults();
	};
	selectWindow("raw");
	for(k=0;k<nROIs;k++){
	    // set up cell outline number k
		roiManager("select",k);
		run("Measure");
		setResult("Image",n0+k,imagetitle);
		setResult("Cell",n0+k,k+1);
		setResult("MitoNumber", n0+k,numberpercell[k]);
		setResult("MitoTotalArea",n0+k,totalareapercell[k]);
		setResult("MitoMedianArea",n0+k,medareapercell[k]);
		setResult("MitoMedianAR",n0+k,medarpercell[k]);
		setResult("MitoMedianCirc",n0+k,medcircpercell[k]);
		setResult("MitoMedianLength",n0+k,medmajorpercell[k]);
		setResult("MitoMedianIntensity",n0+k,medintensitypercell[k]);
		setResult("MitoMedianFeret",n0+k,medferetpercell[k]);
	};
	
	// shift cell results to separate results table
	updateResults();
	IJ.renameResults("ResultsCells");
	
	// save
	selectWindow("raw");
	// and save
	saveAs("Tiff", workingdir+filename);	
	// clean up
	close();
	selectWindow("allcell");
	close();
	selectWindow("allmito");
	close();

};
