# Supplementary material for: The circadian clock influences T cell responses to vaccination by regulating dendritic cell antigen processing
Source: Nat Commun. 2022 Dec 5;13:7217. doi: 10.1038/s41467-022-34897-z (PMC9722918; doi:10.1038/s41467-022-34897-z)
Supplement: Supplementary file 4 — Supplementary Software 1 [file 41467_2022_34897_MOESM4_ESM.zip › Supplementary Software 1/BatchOpen.ijm]

// Analysis of Mitochondria: morphology, counts, intensity etc
// copyright 2019 Ingmar Schoen, RCSI Dublin, ingmarschoen@rcsi.ie

// default channel containing mito staining
// can be changed interactively during/after loading
defch = 1;


// user select a file for opening (lif file, then "select all", and open)
path = File.openDialog("Choose a File");
print("path:", path);
print("name:", File.getName(path));
print("directory:", File.getParent(path));
// open this file (all images)
run("Bio-Formats Importer", "open=["+path+"] color_mode=Grayscale open_all_series rois_import=[ROI manager] view=Hyperstack stack_order=XYCZT use_virtual_stack");
// display number of open images
nopen = nImages();
print("number of open images:", nopen);

// interactively ask for channel number with mito staining
Dialog.createNonBlocking("Choose channel containing mito staining");
Dialog.addNumber("channel #", defch);
Dialog.show();
chmito = Dialog.getNumber();

outputdir = File.getParent(path)+File.separator+substring(File.getName(path),0,lengthOf(File.getName(path))-4);
print("output directory name:", outputdir);
File.makeDirectory(outputdir);
if (!File.exists(outputdir))
  exit("Unable to create directory");
      
// loop through each image and save it 
for(i=1; i<=nopen; i++){
	imtitle = getTitle();

	 if (Stack.isHyperstack){
	 	getDimensions(w, h, channels, slices, frames);
	 	if (slices==1){
	 		if (frames>1){
	 			run("Re-order Hyperstack ...", "channels=[Channels (c)] slices=[Frames (t)] frames=[Slices (z)]");
				run("Z Project...", "projection=[Max Intensity]");
				selectWindow(imtitle);
				close();
				selectWindow("MAX_"+imtitle);
				rename(imtitle);
	 		};
	 	};
	 	if (slices>1){
 			run("Z Project...", "projection=[Max Intensity]");
			selectWindow(imtitle);
			close();
			selectWindow("MAX_"+imtitle);
			rename(imtitle);
	 	};
	 };
 
	run("16-bit");
	run("Enhance Contrast...", "saturated=0 normalize");
	setSlice(chmito);
	run("Duplicate...", "title="+imtitle+"-mito");
	run("Grays");
    getPixelSize(unit, pixelWidth, pixelHeight);
    print("Pixel size (µm):", pixelWidth);
    if (unit=="pixels"){
    	// interactively ask for pixel size
		Dialog.createNonBlocking("Please insert pixel size in micrometer");
		Dialog.addNumber("Pixel size (µm):", 0.2);
		Dialog.show();
		pixelWidth = Dialog.getNumber();
		setVoxelSize(pixelWidth, pixelWidth, 0.2, "um");
    };
	saveAs("Tiff", outputdir+File.separator+imtitle+"-mito");
	close();
	close();
};
