# Supplementary material for: The circadian clock influences T cell responses to vaccination by regulating dendritic cell antigen processing
Source: Nat Commun. 2022 Dec 5;13:7217. doi: 10.1038/s41467-022-34897-z (PMC9722918; doi:10.1038/s41467-022-34897-z)
Supplement: Supplementary file 6 — Source Data [file 41467_2022_34897_MOESM6_ESM.xlsx]

## Sheet: Figure 1D
Figure 1D
In vivo immunisation divided/undivided T cells
	Divided
Control	ZT7	8.7	15.22	14.94
Control	ZT19	41.18	12.35	31.48
Immunised	ZT7	89.08	83.64	78.38	83.04	88.54	87.17
Immunised	ZT19	73.6	49.32	85.39	86.8	74.29	76.23
	Undivided
Control	ZT7	89.86	83.33	83.91
Control	ZT19	57.72	84.36	66.67
Immunised	ZT7	10.76	15.91	21.06	16.49	11.27	12.6
Immunised	ZT19	25.38	49.17	14.25	13.04	25.37	23.43

## Sheet: Figure 1F
Figure 1F
In vivo immunisation CD69+ staining
		Control	Control	Immunised	Immunised
		ZT7	ZT19	ZT7	ZT19
		6.76	26.47	45.22	30.46
		11.59	7.82	43.92	29.65
		10.92	18.52	45.24	47.59
				51.5	34.67
				53.33	40.73
				50.36	48.4

## Sheet: Figure 2B
Figure 2B
PER2::Luciferase Lumicycle
		Days	Counts per second
		0.69236	622.921	656.347	488.684
		0.69931	629.362	662.257	501.504
		0.70625	640.443	673.678	504.721
		0.71319	650.79	677.742	511.614
		0.72014	659.459	690.465	526.532
		0.72708	664.57	690.809	526.526
		0.73403	669.742	701.254	542.743
		0.74097	669.478	700.294	540.937
		0.74792	678.917	718.03	549.356
		0.75486	681.298	713.666	547.54
		0.76181	683.021	716.926	560.866
		0.76875	683.644	719.978	555.151
		0.77569	690.832	730.175	562.958
		0.78264	685.181	722.841	571.089
		0.78958	685.133	725.376	575.158
		0.79653	693.241	718.194	571.18
		0.80347	691.583	722.394	570.917
		0.81042	686.997	718.181	573.994
		0.81736	682.961	716.009	571.48
		0.82431	680.738	704.894	572.871
		0.83125	676.256	709.491	572.255
		0.83819	679.619	699.689	566.896
		0.84514	663.61	695.058	563.483
		0.85208	654.988	689.833	562.077
		0.85903	652.317	676.388	558.436
		0.86597	652.638	673.883	547.938
		0.87292	636.799	663.992	548.417
		0.87986	633.447	656.692	538.393
		0.88681	625.529	654.349	544.793
		0.89375	622.385	638.696	530.363
		0.90069	610.062	627.065	523.1
		0.90764	601.042	619.339	516.89
		0.91458	594.996	608.165	516.696
		0.92153	584.339	599.522	502.119
		0.92847	571.596	583.945	492.175
		0.93542	560.457	572.592	488.67
		0.94236	552.486	563.853	479.225
		0.94931	538.083	548.4	474.95
		0.95625	529.728	541.661	459.879
		0.96319	518.18	525.278	454.64
		0.97014	508.458	511.492	445.269
		0.97708	495.999	499.309	435.455
		0.98403	489.399	487.335	422.825
		0.99097	473.406	475.726	419.267
		0.99792	462.706	465.342	404.007
		1.00486	452.185	446.197	399.473
		1.01181	440.063	444.043	390.19
		1.01875	426.099	426.3	377.235
		1.02569	415.511	418.307	360.737
		1.03264	414.084	399.395	356.046
		1.03958	395.599	391.329	348.343
		1.04653	380.639	380.632	339.08
		1.05347	373.089	369.287	327.88
		1.06042	367.146	356.838	320.476
		1.06736	348.559	352.185	309.136
		1.07431	346.667	331.731	300.443
		1.08125	334.769	324.002	292.682
		1.08819	324.781	315.256	286.53
		1.09514	314.989	307.263	273.773
		1.10208	304.704	295.384	267.446
		1.10903	294.971	288.867	256.728
		1.11597	290.427	281.287	253.633
		1.12292	283.183	273.115	246.765
		1.12986	274.639	268.23	238.986
		1.13681	259.681	256.64	232.477
		1.14375	255.272	249.255	221.785
		1.15069	251.489	241.046	219.243
		1.15764	243.66	237.76	210.615
		1.16458	237.404	230.196	203.127
		1.17153	236.708	222.494	195.097
		1.17847	230.438	216.605	190.106
		1.18542	222.094	213.078	186.846
		1.19236	221.363	210.453	183.434
		1.19931	217.081	204.278	178.564
		1.20625	206.16	199.303	172.677
		1.21319	204.053	195.32	170.012
		1.22014	200.435	189.162	161.851
		1.22708	196.197	186.027	161.445
		1.23403	197.308	183.577	159.001
		1.24097	195.535	183.358	154.278
		1.24792	190.042	176.456	152.115
		1.25486	186.91	177.693	152.118
		1.26181	186.218	169.916	148.237
		1.26875	184.431	175.163	144.679
		1.27569	182.288	172.631	144.883
		1.28264	180.37	170.234	137.958
		1.28958	186.241	170.22	137.375
		1.29653	181.848	167.943	140.846
		1.30347	177.392	171.929	138.292
		1.31042	181.821	171.723	134.444
		1.31736	179.842	172.869	137.877
		1.32431	181.702	172.885	133.982
		1.33125	184.091	175.104	133.031
		1.33819	185.063	177.203	135.574
		1.34514	187.342	175.085	135.695
		1.35208	186.238	175.271	136.779
		1.35903	189.913	176.431	139.317
		1.36597	190.021	184.004	136.924
		1.37292	191.202	186.202	139.104
		1.37986	194.244	184.01	137.948
		1.38681	201.313	191.818	142.737
		1.39375	201.952	194.248	147.691
		1.40069	204.179	196.291	146.876
		1.40764	209.083	198.514	148.603
		1.41458	213.353	203.793	151.295
		1.42153	215.947	207.121	152.962
		1.42847	219.269	214.515	154.464
		1.43542	225.776	217.758	157.535
		1.44236	225.342	219.071	161.9
		1.44931	231.489	228.278	164.348
		1.45625	241.191	234.462	172.245
		1.46319	239.47	239.322	172.649
		1.47014	248.893	243.643	177.084
		1.47708	252.95	252.428	181.333
		1.48403	261.054	255.663	189.241
		1.49097	265.484	261.756	189.058
		1.49792	268.811	269.6	197.645
		1.51181	298.396	277.585	208.281
		1.51875	311.062	295.683	221.084
		1.52569	319.762	309.49	229.012
		1.53264	323.893	320.231	233.989
		1.53958	331.76	324.576	234.364
		1.54653	332.757	327.802	244.83
		1.55347	335.638	330.722	244.943
		1.56042	340.638	339.359	247.583
		1.56736	345.464	343.135	254.656
		1.57431	354.63	352.863	257.748
		1.58125	356.205	359.05	266.166
		1.58819	357.419	364.909	267.233
		1.59514	366.072	373.938	269.939
		1.60208	370.498	377.695	275.825
		1.60903	376.729	383.323	279.728
		1.61597	386.797	393.85	289.63
		1.62292	379.135	392.771	290.806
		1.62986	395.401	399.821	299.185
		1.63681	398.407	403.576	305.423
		1.64375	406.111	415.325	305.471
		1.65069	408.955	423.787	313.575
		1.65764	415.092	427.766	317.399
		1.66458	428.268	430.175	326.031
		1.67153	429.189	438.781	337.943
		1.67847	431.064	448.501	337.065
		1.68542	438.452	449.206	342.795
		1.69236	441.841	452.566	348.189
		1.69931	443.151	454.144	350.038
		1.70625	449.903	464.494	355.891
		1.71319	455.961	470.669	357.362
		1.72014	446.361	472.542	362.415
		1.72708	457.085	469.011	369.852
		1.73403	462.817	476.12	373.131
		1.74097	463.392	482.663	375.617
		1.74792	461.686	479.032	373.754
		1.75486	460.232	484.014	380.16
		1.76181	467.6	483.54	379.852
		1.76875	467.777	483.919	385.429
		1.77569	467.18	490.445	387.805
		1.78264	465.978	490.058	385.395
		1.78958	462.888	488.476	386.377
		1.79653	467.707	489.169	386.982
		1.80347	466.449	486.022	385.626
		1.81042	463.257	489.825	391.29
		1.81736	461.431	484.919	390.064
		1.82431	456.861	483.833	387.376
		1.83125	455.906	477.94	387.48
		1.83819	454.577	470.753	387.678
		1.84514	452.159	475.476	384.59
		1.85208	447.737	468.012	384.243
		1.85903	444.561	459.844	383.087
		1.86597	438.012	461.176	377.588
		1.87292	435.362	458.173	377.51
		1.87986	435.347	453.988	373.845
		1.88681	424.772	447.172	378.082
		1.89375	426.542	445.226	371.508
		1.90069	417.528	436.333	363.31
		1.90764	412.928	429.049	358.085
		1.91458	405.732	425.997	353.766
		1.92153	404.224	418.912	353.874
		1.92847	397.098	412.617	348.29
		1.93542	396.006	405.21	341.085
		1.94236	385.419	399.965	340.498
		1.94931	376.98	393.619	330.991
		1.95625	373.673	386.947	324.871
		1.96319	365.097	377.204	324.031
		1.97014	357.37	371.535	313.068
		1.97708	349	368.816	306.281
		1.98403	345.874	359.648	305.201
		1.99097	341.769	352.644	295.762
		1.99792	333.43	344.458	287.934
		2.00486	321.233	339.966	286.536
		2.01181	322.415	326.702	281.315
		2.01875	312.784	318.198	271.635
		2.02569	304.561	315.193	268.711
		2.03264	298.471	304.865	266.105
		2.03958	292.919	301.363	255.743
		2.04653	284.012	294.073	257.288
		2.05347	279.796	287.395	247.456
		2.06042	272.93	280.588	239.454
		2.06736	267.121	275.228	234.524
		2.07431	261.404	268.828	224.92
		2.08125	256.414	263.697	228.728
		2.08819	253.354	255.375	216.748
		2.09514	244.979	249.255	212.987
		2.10208	238.468	245.751	204.86
		2.10903	236.267	236.854	201.586
		2.11597	228.413	233.682	194.941
		2.12292	225.432	228.61	189.536
		2.12986	221.205	220.948	189.103
		2.13681	214.765	215.508	183.997
		2.14375	211.734	211.913	178.152
		2.15069	208.871	205.716	174.22
		2.15764	201.958	206.054	171.453
		2.16458	195.973	198.189	165.162
		2.17153	192.717	195.51	162.631
		2.17847	193.833	190.727	158.131
		2.18542	188.547	187.703	154.696
		2.19236	184.357	181.172	150.914
		2.19931	184.061	177.432	151.194
		2.20625	176.258	174.921	142.8
		2.21319	175.306	173.95	143.558
		2.22014	171.56	170.632	140.47
		2.22708	171.283	166.908	137.851
		2.23403	169.602	164.705	131.576
		2.24097	165.532	165.216	131.275
		2.24792	164.443	158.451	126.943
		2.25486	162.596	162.151	127.012
		2.26181	157.991	158.071	126.711
		2.26875	161.037	160.409	124.286
		2.27569	155.827	157.467	120.198
		2.28264	159.474	154.212	119.498
		2.28958	155.696	153.702	117.55
		2.29653	158.149	154.326	118.198
		2.30347	157.016	153.382	117.021
		2.31042	157.604	154.401	114.718
		2.31736	157.269	154.201	113.887
		2.32431	161.165	156.552	114.558
		2.33125	156.953	154.286	111.615
		2.33819	159.025	158.288	114.427
		2.34514	158.77	155.348	112.123
		2.35208	159.899	155.412	110.742
		2.35903	160.389	158.658	113.697
		2.36597	161.402	160.146	114.828
		2.37292	162.641	158.431	112.853
		2.37986	166.038	161.631	114.783
		2.38681	165.478	160.7	114.849
		2.39375	168.825	164.678	115.534
		2.40069	168.94	169.506	117.378
		2.40764	169.764	169.038	117.734
		2.41458	174.007	171.223	116.097
		2.42153	176.03	175.231	119.755
		2.42847	179.678	179.854	118.313
		2.43542	187.052	180.706	122.812
		2.44236	183.986	184.571	125.313
		2.44931	190.968	187.571	128.93
		2.45625	193.095	192.255	128.119
		2.46319	198.29	192.891	130.773
		2.47014	199.398	196.27	135.759
		2.47708	202.98	203.227	133.333
		2.48403	203.896	205.439	139.37
		2.49097	208.96	207.702	139.821
		2.49792	210.873	215.459	145.879
		2.50486	213.375	214.709	147.239
		2.51181	222.121	222.957	147.051
		2.51875	222.444	222.774	149.868
		2.52569	230.878	223.745	155.241
		2.53264	230.86	232.185	158.341
		2.53958	235.63	239.771	160.126
		2.54653	242.018	243.94	163.652
		2.55347	243.68	248.969	166.89
		2.56042	248.761	251.735	165.141
		2.56736	252.267	258.006	172.91
		2.57431	255.701	258.56	174.793
		2.58125	259.665	263.818	181.037
		2.58819	263.361	267.721	180.208
		2.59514	265.928	277.244	186.923
		2.60208	270.588	273.255	187.266
		2.60903	274.828	279.571	195.777
		2.61597	280.779	282.812	193.648
		2.62292	283.163	287.707	199.905
		2.62986	287.09	293.048	200.696
		2.63681	288.42	295.481	205.933
		2.64375	293.418	301.331	208.559
		2.65069	295.118	304.802	214.358
		2.65764	298.616	309.525	217.736
		2.66458	298.626	310.666	219.194
		2.67153	304.939	312.467	220.91
		2.67847	306.514	316.843	222.865
		2.68542	310.169	317.613	227.283
		2.69236	313.771	320.838	229.099
		2.69931	320.594	322.476	231.015
		2.70625	314.389	328.646	230.793
		2.71319	317.331	330.303	234.882
		2.72014	321.351	330.206	238.006
		2.72708	319.841	334.73	238.05
		2.73403	321.311	339.696	244.463
		2.74097	320.635	336.816	242.635
		2.74792	324.186	337.936	243.243
		2.75486	323.224	335.7	245.6
		2.76181	324.31	340.286	247.571
		2.76875	321.186	340.032	249.096
		2.77569	323.271	335.709	244.794
		2.78264	324.162	339.263	248.233
		2.78958	328.502	339.398	252.562
		2.79653	320.093	335.769	249.799
		2.80347	319.844	339.319	248.766
		2.81042	322.794	335.631	251.034
		2.81736	317.845	336.698	249.169
		2.82431	318.004	334.806	252.249
		2.83125	325.025	335.242	251.511
		2.83819	314.268	333.762	248.629
		2.84514	314.66	327.638	244.741
		2.85208	315.268	325.69	249.371
		2.85903	306.648	325.381	245.181
		2.86597	304.299	322.977	242.106
		2.87292	305.43	322.242	243.532
		2.87986	300.001	320.359	239.702
		2.88681	294.534	320.805	240.689
		2.89375	302.065	310.225	238.006
		2.90069	290.466	307.861	235.686
		2.90764	289.179	305.143	234.768
		2.91458	288.252	302.876	230.202
		2.92153	278.6	298.075	226.63
		2.92847	280.875	296.061	223.74
		2.93542	277.638	289.336	224.659
		2.94236	270.393	289.023	222.097
		2.94931	276.515	281.73	220.206
		2.95625	269.644	277.307	213.452
		2.96319	266.144	276.231	211.655
		2.97014	255.901	270.195	213.992
		2.97708	257.149	268.77	207.807
		2.98403	255.643	262.408	206.257
		2.99097	249.772	260.273	202.89
		2.99792	246.368	257.293	198.278
		3.00486	239.167	250.915	195.97
		3.01181	235.115	246.984	192.342
		3.01875	233.865	241.617	187.427
		3.02569	228.365	238.516	182.515
		3.03264	226.282	232.206	183.032
		3.03958	223.794	228.993	175.579
		3.04653	218.593	226.286	177.873
		3.05347	214.965	218.404	174.945
		3.06042	209.616	216.147	169.193
		3.06736	203.358	212.93	166.559
		3.07431	201.096	210.485	162.738
		3.08125	198.69	203.754	159.275
		3.08819	195.369	204.557	157.108
		3.09514	193.006	198.427	153.45
		3.10208	191.044	197.326	149.774
		3.10903	184.014	191.564	149.104
		3.11597	184.382	187.849	145.445
		3.12292	180.368	184.229	144.412
		3.12986	173.174	183.034	138.929
		3.13681	174.529	178.162	137.853
		3.14375	172.758	177.403	133.173
		3.15069	169.079	175.394	129.007
		3.15764	165.071	169.475	130.799
		3.16458	162.317	165.377	124.432
		3.17153	158.165	165.126	123.274
		3.17847	155.875	162.359	121.329
		3.18542	156.838	164.506	118.053
		3.19236	155.845	156.379	118.48
		3.19931	149.176	158.258	115.219
		3.20625	148.31	154.687	113.54
		3.21319	147.837	152.109	111.695
		3.22014	143.661	152.095	108.947
		3.22708	144.888	147.582	104.918
		3.23403	143.945	147.922	106.272
		3.24097	142.642	146.046	105.192
		3.24792	141.996	143.513	103.551
		3.25486	139.495	144.96	103.332
		3.26181	142.713	145.047	97.602
		3.26875	138.968	140.417	99.413
		3.27569	140.548	140.118	97.157
		3.28264	142.03	140.409	96.85
		3.28958	135.738	139.911	94.624
		3.29653	140.492	139.994	94.235
		3.30347	137.688	140.771	93.806
		3.31042	137.357	141.51	94.453
		3.31736	139.319	141.209	96.678
		3.32431	136.222	143.708	92.261
		3.33125	139.784	141.669	90.578
		3.33819	139.739	142.925	91.056
		3.34514	140.282	142.405	90.068
		3.35208	140.156	143.97	92.162
		3.35903	140.59	147.179	91.675
		3.36597	143.967	148.5	89.488
		3.37292	143.436	147.237	90.324
		3.37986	146.629	149.356	92.299
		3.38681	146.914	149.517	92.737
		3.39375	149.251	153.569	91.693
		3.40069	148.52	151.68	94.051
		3.40764	147.599	153.364	94.082
		3.41458	151.344	156.905	94.834
		3.42153	152.554	156.08	95.206
		3.42847	156.271	159.669	96.481
		3.43542	157.353	161.475	95.623
		3.44236	160.698	159.518	96.212
		3.44931	158.703	165.674	98.554
		3.45625	160.907	169.405	98.526
		3.46319	163.61	169.937	97.612
		3.47014	164.035	171.942	100.316
		3.47708	167.51	175.813	102.554
		3.48403	171.53	172.218	105.69
		3.49097	169.993	180.724	104.882
		3.49792	175.131	182.29	105.754
		3.50486	177.631	183.352	107.873
		3.51181	181.087	184.341	110.247
		3.51875	180.41	188.232	113.397
		3.52569	181.497	189.458	113.513
		3.53264	182.741	193.698	116.374
		3.53958	189.066	195.055	117.144
		3.54653	188.288	196.834	116.237
		3.55347	192.163	202.427	119.236
		3.56042	193.396	201.298	118.426
		3.56736	197.659	205.604	122.573
		3.57431	195.534	208.333	122.512
		3.58125	199.242	212.066	124.892
		3.58819	203.286	215.682	127.426
		3.59514	205.895	214.894	129.452
		3.60208	206.508	217.881	130.675
		3.60903	210.144	225.348	132.424
		3.61597	209.808	220.564	133.214
		3.62292	210.203	226.467	135.782
		3.62986	212.465	224.291	140.121
		3.63681	215.544	226.789	139.009
		3.64375	220.691	230.778	139.29
		3.65069	220.573	233.517	140.228
		3.65764	221.343	234.011	143.777
		3.66458	226.067	235.695	142.232
		3.67153	218.35	240.173	149.554
		3.67847	223.749	240.161	146.548
		3.68542	230.494	239.944	151.06
		3.69236	225.121	245.332	149.828
		3.69931	227.97	247.458	149.949
		3.70625	229.612	242.682	151.607
		3.71319	228.476	248.359	152.069
		3.72014	229.836	245.076	154.177
		3.72708	231.096	247.513	151.369
		3.73403	232.612	251.266	156.877
		3.74097	234.786	248.036	155.793
		3.74792	229.491	254.259	157.742
		3.75486	234.585	250.188	158.65
		3.76181	228.484	250.579	157.863
		3.76875	233.772	250.788	156.45
		3.77569	232.825	251.522	161.451
		3.78264	231.616	250.542	159.653
		3.78958	231.834	251.895	161.342
		3.79653	231.722	248.894	160.514
		3.80347	232.328	250.615	161.112
		3.81042	226.677	246.001	159.466
		3.81736	227.139	244.358	160.009
		3.82431	227.989	244.057	161.429
		3.83125	227.816	244.883	156.906
		3.83819	223.483	244.822	156.924
		3.84514	221.036	240.014	157.248
		3.85208	222.512	240.205	158.583
		3.85903	219.959	236.259	156.768
		3.86597	219.714	240.747	155.977
		3.87292	218.57	236.489	158.054
		3.87986	216.824	236.841	153.279
		3.88681	216.26	230.151	154.218
		3.89375	211.555	228.489	154.512
		3.90069	209.181	228.893	152.189
		3.90764	210.45	224.012	151.844
		3.91458	209.312	225.054	149.891
		3.92153	203.635	221.907	150.242
		3.92847	202.915	221.25	146.108
		3.93542	203.848	217.13	145.197
		3.94236	197.631	215.273	144.027
		3.94931	194.461	213.703	140.784
		3.95625	194.839	211.331	140.29
		3.96319	189.863	207.106	138.278
		3.97014	190.509	206.352	140.028
		3.97708	185.703	202.586	137.066
		3.98403	187.523	198.843	134.546
		3.99097	186.019	198.743	135.461
		3.99792	181.194	194.983	132.713
		4.00486	180	194.833	130.641
		4.01181	178.743	188.946	129.771
		4.01875	172.9	188.497	126.916
		4.02569	172.255	184.061	125.893
		4.03264	169.798	182.453	123.068
		4.03958	169.287	182.962	118.11
		4.04653	166.508	181.388	119.049
		4.05347	163.384	178.361	118.77
		4.06042	161.624	173.345	116.021
		4.06736	159.665	169.341	112.487
		4.07431	157.554	165.941	111.034
		4.08125	154.604	166.71	109.404
		4.08819	154.756	166.417	113.19
		4.09514	150.081	163.647	105.214
		4.10208	145.922	161.651	106.132
		4.10903	147.413	158.272	104.842
		4.11597	144.448	157.818	102.757
		4.12292	142.698	153.948	101.25
		4.12986	141.65	152.795	99.715
		4.13681	138.456	151.339	97.108
		4.14375	134.626	146.684	97.359
		4.15069	137.184	144.149	94.138
		4.15764	137.376	143.653	93.242
		4.16458	132.534	145.972	92.362
		4.17153	130.173	142.717	91.016
		4.17847	130.562	139.479	89.859
		4.18542	129.502	137.373	86.04
		4.19236	128.262	139.842	86.896
		4.19931	126.828	135.122	86.49
		4.20625	125.535	137.175	85.12
		4.21319	122.2	135.866	83.044
		4.22014	122.69	135.067	82.365
		4.22708	122.604	132.893	81.523
		4.23403	119.771	131.083	78.29
		4.24097	123.062	130.141	79.132
		4.24792	122.16	132.777	78.956
		4.25486	121.895	128.305	76.41
		4.26181	119.879	129.314	77.025
		4.26875	118.88	132.377	73.432
		4.27569	120.241	128.318	76.706
		4.28264	118.963	131.78	74.071
		4.28958	119.273	132.293	74.011
		4.29653	119.377	126.41	72.897
		4.30347	119.159	129.408	72.641
		4.31042	121.584	130.36	71.826
		4.31736	120.909	130.678	70.485
		4.32431	120.972	129.375	71.483
		4.33125	120.89	129.364	72.239
		4.33819	122.514	130.314	71.061
		4.34514	118.853	132.149	68.975
		4.35208	121.296	131.492	72.985
		4.35903	120.929	132.302	71.14
		4.36597	124.937	132.053	67.999
		4.37292	119.444	132.969	69.592
		4.37986	123.098	134.772	69.442
		4.38681	125.842	134.12	70.744
		4.39375	123.324	135.309	68.536
		4.40069	126.244	136.758	70.445
		4.40764	124.89	139.706	71.127
		4.41458	127.58	137.557	71.46
		4.42153	125.998	141.817	70.615
		4.42847	131.273	141.576	69.617
		4.43542	130.343	146.143	73.495
		4.44236	130.96	143.676	69.822
		4.44931	135.926	143.971	72.139
		4.45625	134.31	147.981	72.161
		4.46319	134.391	148.189	70.568
		4.47014	138.139	149.223	73.769
		4.47708	138.291	154.513	73.933
		4.48403	137.344	151.528	74.552
		4.49097	143.122	156.266	73.504
		4.49792	141.777	155.675	73.535
		4.50486	143.229	158.934	76.692
		4.51181	144.512	156.903	77.407
		4.51875	143.357	158.667	76.548
		4.52569	149.081	159.318	78.276
		4.53264	148.663	162.49	78.881
		4.53958	149.466	162.362	77.41
		4.54653	148.692	166.056	78.311
		4.55347	152.662	167.568	81.684
		4.56042	152.738	169.107	80.424
		4.56736	154.191	168.602	82.014
		4.57431	153.107	170.746	84.19
		4.58125	154.094	173.793	82.987
		4.58819	152.253	173.79	82.055
		4.59514	156.074	172.33	84.004
		4.60208	156.796	169.784	85.054
		4.60903	155.98	176.776	84.443
		4.61597	160.327	178.3	86.03
		4.62292	164.652	177.464	85.162
		4.62986	161.234	180.655	86.471
		4.63681	161.356	181.822	87.321
		4.64375	165.539	181.16	89.058
		4.65069	164.603	182.868	88.395
		4.65764	165.488	183.565	90.396
		4.66458	163.577	182.75	90.335
		4.67153	167.684	182.377	90.125
		4.67847	166.698	185.711	92.238
		4.68542	168.6	184.012	91.796
		4.69236	165.249	186.901	91.865
		4.69931	170.543	188.417	93.646
		4.70625	166.744	182.562	93.232
		4.71319	167.192	191.648	91.843
		4.72014	169.14	184.047	94.202
		4.72708	169.137	186.812	94.118
		4.73403	169.786	186.061	93.775
		4.74097	170.137	187.399	93.377
		4.74792	170.173	188.428	95.076
		4.75486	168.159	187.147	95.246
		4.76181	168.752	186.366	95.577
		4.76875	167.288	183.905	97.244
		4.77569	169.317	186.98	95.584
		4.78264	167.705	187.208	94.926
		4.78958	166.199	187.128	96.638
		4.79653	167.322	188.04	96.607
		4.80347	165.3	181.612	96.622
		4.81042	163.584	183.295	96.504
		4.81736	164.553	183.213	94.566
		4.82431	161.491	181.868	95.352
		4.83125	162.446	181.06	95.78
		4.83819	161.378	180.107	94.125
		4.84514	160.496	181.758	94.653
		4.85208	157.636	180.068	94.159
		4.85903	157.864	175.317	92.846
		4.86597	154.748	177.863	89.885
		4.87292	158.471	174.607	92.846
		4.87986	154.07	172.335	92.618
		4.88681	155.26	174.277	89.952
		4.89375	152.041	171.632	92.061
		4.90069	150.547	170.651	90.951
		4.90764	152.599	166.553	90.693
		4.91458	151.28	167.78	91.017
		4.92153	148.734	163.771	91.882
		4.92847	146.013	161.973	87.801
		4.93542	143.903	161.471	87.243
		4.94236	142.401	162.965	86.024
		4.94931	144.963	161.435	85.981
		4.95625	139.607	161.107	83.983
		4.96319	139.767	157.246	86.019
		4.97014	139.892	156.003	83.895
		4.97708	137.7	155.413	83.603
		4.98403	135.101	150.45	83.097
		4.99097	132.051	152.321	82.099
		4.99792	135.345	150.706	80.457
		5.00486	132.568	148.335	80.204
				145.951	79.373

## Sheet: Figure 2C
Figure 2C
DQ-OVA processing in BMDM
		Bmal1+/+		Bmal1-/-
	Post-sunc (hr)	Mean	SEM	Mean	SEM
	0	10.5573	0.387949	20.637	2.90937
	4	23.6193	2.04155	18.8873	1.78039
	8	37.219	2.94508	15.913	0.200789
	12	62.314	0.772206	22.8787	3.19409
	16	35.3677	1.12915	28.216	1.61805
	20	24.5563	1.38684	17.7803	0.542554
	24	12.319	0.374712	26.4027	1.74114
	36	60.4103	0.72528	24.566	1.21645
	48	13.0347	0.938331	22.9507	0.901786

## Sheet: Figure 2E
Figure 2E
% of CD11b and CD11c cells expressing DQ-OVA
	CD11b	ZT1	ZT1	ZT1	ZT1	ZT7	ZT7	ZT7	ZT7	ZT13	ZT13	ZT13	ZT13	ZT19	ZT19	ZT19	ZT19
	DQ_OVA	68.29	74.1	67.23	70.6	51.73	54.75	54.47	57.08	66.8	61.03	58.94	62.51	74.28	79.84	75.5	73.95
	CD11c	ZT1	ZT1	ZT1	ZT1	ZT7	ZT7	ZT7	ZT7	ZT13	ZT13	ZT13	ZT13	ZT19	ZT19	ZT19	ZT19
	DQ_OVA	28.29	38.76	26.38	37.59	30.71	26.49	28.39	27.98	37.07	39.47	33.22	38.52	42.84	45.44	46.84	38.65

## Sheet: Figure 2F
Figure 2F
No. of CD11b and DQ-OVA processing in CD11b
CD11b	Bmal1 +/+	Bmal1-/-		DQ-OVA	Bmal1 +/+	Bmal1-/-
	35.2	36.77			39.33	27.034
	34.954	35.429			39.2	26.846
	34.931	34.578			36.81	27.235

## Sheet: Figure 2G
Figure 2G
DQ-OVA in DC subsets , pDC and macrophages
	cDC		cDC1		cDC2		pDC		Macrophages
	ZT 7	ZT 19	ZT 7	ZT 19	ZT 7	ZT 19	ZT 7	ZT 19	ZT 7	ZT 19
	21.4	46.7	23.1	43.6	44.4	60.7	39.8	44.8	42.7	66.1
	27.8	46	30.4	47.7	46.8	62	41.8	49.3	50.5	71
	31.2	52.6	20.8	40.7	46.3	49.7	35.7	46.2	41.2	67.9

## Sheet: Figure 2H
Figure 2H
DQ-OVA in migratory and resident DCs
	Migratory DC		Resident DC
	ZT 7	ZT 19	ZT 7	ZT 19
	42.9	62.5	46	66.1
	49.4	59.7	57	70.8
	33.9	60.6	46.9	66.9

## Sheet: Figure 3A
Figure 3A
OCR DATA WT KO BMDM T12,24,36
		Time (minutes)	KO 24	KO 24	KO 24	KO 24	KO 24	KO 24	KO 24	KO 24	KO 24	KO 24	KO 24	KO 24	KO 24	KO 24			KO 12	KO 12	KO 12	KO 12	KO 12	KO 12	KO 12	KO 12	KO 12	KO 12	KO 12	KO 12	KO 12	KO 12	KO 12	KO 12	KO 36	KO 36	KO 36	KO 36	KO 36	KO 36	KO 36	KO 36	KO 36	KO 36	KO 36	KO 36	KO 36	KO 36	KO 36
		1.41223	34.7013	41.1437	42.0264	39.948	40.9932	39.4302	40.0248	30.8593	40.6542	36.97	45.5979	35.3776	46.7057	33.5583			44.7364	44.7292	47.6386	61.6449	50.5493	56.2368	55.0193	58.26	54.0507	55.1917	51.8412	48.179	42.3874	39.9425	39.696	45.7674	43.7591	32.9733	43.2052	45.5198	54.0031	49.822	54.2057	53.3992	51.9179	60.7497	49.9773	51.9191	51.38	41.9536	55.1243
		7.95267	32.629	38.9465	38.6077	34.8089	39.1961	35.4878	34.1858	26.382	36.8727	34.7987	43.8258	34.4122	47.2239	32.0051			42.207	41.8419	45.9134	58.1374	45.7266	50.7147	51.7645	54.2199	51.0972	51.9677	48.3804	45.1832	40.4434	37.4795	37.7443	45.5323	40.9576	30.9312	39.8009	42.5653	51.095	47.8762	51.3812	49.3239	48.8706	57.5152	48.6281	50.6793	49.5742	38.3762	52.6677
		14.4951	27.9958	34.0549	35.2066	28.5921	35.1782	31.0168	30.3461	24.0725	46.4151	32.1948	40.6607	32.3541	44.062	30.7073			39.9748	38.1562	43.3229	53.5949	42.5888	46.1923	48.9264	51.3075	50.051	48.8869	46.7039	39.9051	39.3602	40.7232	36.9023	44.4593	37.873	27.9289	35.1691	39.3429	47.8939	45.8439	47.4796	47.5453	46.5742	54.4463	47.2277	49.3368	48.9965	37.7129	51.4674
		21.2688	19.3991	18.3478	18.9006	18.2424	21.2237	16.2	18.0793	13.4625	26.771	17.5003	19.3396	16.7571	22.5005	12.8177			20.381	19.4911	24.1996	27.7835	18.6429	24.4584	24.5966	27.2791	27.0429	25.9279	23.4407	21.4176	21.4956	14.4155	17.0121	25.1342	13.6495	14.7305	18.6936	20.5735	23.6441	21.7789	24.2292	26.0217	23.0306	25.8981	23.2643	22.8706	21.6548	18.9552	21.2695
		27.7453	14.3268	15.4463	14.8364	15.9174	16.992	13.3787	15.2161	11.6105	22.6043	14.3709	17.9462	14.2745	20.8127	10.0927			17.4968	16.7526	20.859	24.0454	15.4894	21.833	22.1123	24.2494	24.5045	23.1175	20.7434	19.7067	17.9774	18.6267	15.0054	19.9083	18.1394	11.5543	14.107	17.2317	21.297	19.1548	21.3531	24.5978	20.9077	22.7542	21.2048	19.8211	20.4149	16.1015	20.5849
		34.2958	15.396	16.3119	15.7766	16.0934	16.9528	14.0273	16.1313	12.4655	24.0931	14.7798	18.8362	14.6887	21.4766	11.7671			17.6632	17.0652	21.3079	24.3262	16.9479	22.4764	22.3584	25.2833	24.9297	23.2469	21.6424	20.5525	18.6754	21.8617	16.2388	9.62451	18.6578	11.8739	14.0376	18.3416	22.1675	20.5071	22.024	25.0178	21.1401	24.2867	21.3056	21.1966	19.7031	31.7305	22.2685
		40.9393	40.821	37.6384	21.7692	42.5597	66.5958	19.8432	28.7926	23.0757	43.4333	27.0071	34.6071	32.26	39.3243	30.2438			30.2529	32.4268	38.9601	54.2607	34.5245	60.4264	51.0984	56.5449	33.6555	47.7797	53.1542	44.6561	42.6993	22.1988	38.958	24.1223	37.5468	14.043	13.7726	36.2385	53.6309	46.5949	68.6398	61.3687	55.4684	53.7791	55.5947	56.6955	53.8621	42.8205	50.5862
		47.4885	37.02	27.8299	17.2924	42.197	35.3329	17.2277	26.4721	20.4203	43.7906	25.0574	37.1111	32.8108	41.4628	31.8029			30.99	35.8776	38.875	53.6273	30.1728	55.6934	51.5814	58.045	39.8456	49.1686	52.6673	47.2991	44.3956	26.653	40.5545	22.3516	39.5125	12.7468	13.0134	32.1723	52.1759	44.9303	72.1211	60.9226	54.3397	54.3122	55.2416	55.8043	53.827	36.3195	47.2831
		54.0773	38.505	22.5731	14.5902	39.9652	31.6947	16.2605	23.6447	19.2716	43.3981	23.4668	38.4081	34.9257	44.0994	34.2711			30.9024	34.3297	38.6039	52.2815	27.6226	54.9561	52.7475	57.768	43.7525	50.3587	55.2835	50.1607	45.9895	31.86	42.3152	21.4016	40.8812	13.137	13.635	29.4013	54.3003	44.68	71.4767	62.8436	52.3332	57.2456	57.3405	57.8909	56.0361	43.537	51.8229
		60.7151	12.0731	9.50314	10.511	13.064	6.44847	8.35719	11.1345	7.50905	26.1085	10.0466	14.2635	9.75223	17.2685	5.8906			12.5851	15.1913	16.1106	18.5519	9.5155	14.6883	20.8327	16.3065	17.7978	17.7708	14.8511	15.8115	14.2685	13.4226	11.9475	-13.0606	13.0001	8.12688	16.4971	12.8153	15.1518	12.5272	8.94169	18.5297	12.4811	18.8139	14.2471	13.934	10.6103	20.8693	10.3875
		67.2648	10.5525	8.70829	9.51012	15.9142	9.97807	9.82546	10.6606	6.28082	27.356	9.60114	14.0451	8.71647	17.4364	6.16226			11.7405	13.3441	15.5988	16.6266	8.53401	13.4319	18.7675	16.7393	16.5185	16.1992	14.0335	14.611	13.05	12.1084	11.1144	-14.6891	11.2098	6.82797	12.7715	11.3016	13.5166	11.8527	9.7319	17.2629	12.0437	16.5109	13.0488	12.6394	9.43848	18.8692	11.4105
		73.816	10.2264	8.18867	9.36487	13.4907	10.7245	7.19452	9.89841	5.65706	31.1685	8.90849	13.5045	8.89884	16.6464	4.90579			11.1834	12.7591	15.0741	16.1198	7.72298	13.967	16.9441	16.0738	15.2888	15.2285	13.7672	13.6722	12.335	11.8348	10.2199	-14.7587	11.5309	6.40861	11.0414	10.9924	12.8144	11.5027	13.5329	17.4522	12.0349	16.0344	12.6104	12.7942	9.5801	34.2003	11.1673
		80.462	8.96614	8.46185	7.67009	12.4568	10.2975	6.70149	9.12595	5.42091	19.1987	8.26372	12.0051	8.53258	15.7211	4.02521			14.0138	10.9853	14.1721	15.1396	5.63829	11.9116	14.9192	15.1517	14.6531	13.4114	12.8446	12.2048	11.5827	10.8859	9.37159	-16.4068	9.47035	6.14215	9.95591	10.2582	12.135	11.1677	12.3517	16.4428	11.2626	15.904	10.8889	12.1824	8.03507	12.0259	10.497
		87.047	8.43131	8.47442	7.67765	11.7199	10.0417	6.81359	9.44402	5.46414	23.7264	8.1157	11.09	8.54389	15.9228	4.01065			13.5163	10.7586	14.1242	14.6873	7.02377	11.3146	15.4778	14.5232	14.7646	13.4863	12.095	12.0292	10.9621	9.84632	9.16941	-17.1716	8.85243	6.00185	9.52063	10.0828	11.7545	10.9848	12.0239	16.3462	10.0378	14.7109	11.1813	10.6979	8.13926	30.5378	9.81418
		93.6185	8.49131	9.15006	8.30166	11.895	10.2072	6.54659	9.3561	6.05627	25.2601	8.1737	11.9878	8.25348	15.3585	4.60607			9.61645	10.1638	13.8878	13.9329	6.87981	11.3218	14.5531	14.0871	13.9507	13.3047	12.4831	11.6803	11.5463	9.51988	8.24141	-18.3735	9.0771	6.48209	9.43341	10.1937	11.3502	10.7716	11.3713	16.5328	9.64935	14.7854	10.5346	11.2996	7.84611	26.0387	9.87745
[truncated: 26 more columns]

## Sheet: Figure 3B
Figure 3B
Maximal respiration DATA WT KO BMDM T12,24,36
		Bmal1+/+	Bmal1+/+	Bmal1+/+	Bmal1-/-	Bmal1-/-	Bmal1-/-
	12 hr PS	107.5	105.5	107.9	44.4	45	45.5
	24 hr PS	70.1	72.1	74.4	47.1	48.2	46
	36 hr PS	99.1	98.2	97.3	51.9	51.8	53.4

[truncated: 28 more sheets: Figure 3C, Figure 3D, Figure 3F, Figure 3G, Figure 3H, Figure 4E, Figure 4F, Figure 4G, Figure 4H, Figure 5C, Figure 5D, Figure 6B, Figure 6C, Figure 6D, Figure 6E, Figure 6F, Figure 7A, Figure 7B, Figure 7C, Figure 7D …]
